# Supplementary material for: Sol–Gel Engineered MXene/Fe3O4 as an Efficient Mediator to Suppress Polysulfide Shuttling and Accelerate Redox Kinetics
Source: Gels. 2025 Nov 28;11(12):959. doi: 10.3390/gels11120959 (PMC12732716; doi:10.3390/gels11120959)
Supplement: Supplementary file 1 [file gels-11-00959-s001.zip]

Archive with 1 entries (1 files):
- gels-3989062-supplementary.pdf
